# Supplementary material for: Resilience in Lower Grade Glioma Patients
Source: Cancers (Basel). 2022 Nov 2;14(21):5410. doi: 10.3390/cancers14215410 (PMC9656661; doi:10.3390/cancers14215410)
Supplement: Supplementary file 1 [file cancers-14-05410-s001.zip]

Archive with 1 entries (1 files):
- cancers-1949661-supplementary.pdf
